# Supplementary material for: Strong confinement of active microalgae leads to inversion of vortex flow and enhanced mixing
Source: eLife. 2021 Nov 22;10:e67663. doi: 10.7554/eLife.67663 (PMC8758135; doi:10.7554/eLife.67663)
Supplement: Source code 1. [file elife-67663-supp1.zip]

Archive with 1 entries (1 files):
- Source Code file.docx
